# Supplementary material for: Using single-cell perturbation screens to decode the regulatory architecture of splicing factor programs
Source: Nucleic Acids Res. 2025 Oct 17;53(19):gkaf855. doi: 10.1093/nar/gkaf855 (PMC12530888; doi:10.1093/nar/gkaf855)
Supplement: gkaf855_Supplemental_Files [file gkaf855_supplemental_files.zip]

Archive with 3 entries (3 files):
- supplementary_data.docx
- suptab01_splicing_factors.tsv
- suptab02_cancer_splicing_programs.tsv
