# Supplementary material for: Using single-cell perturbation screens to decode the regulatory architecture of splicing factor programs
Source: Nucleic Acids Res. 2025 Oct 17;53(19):gkaf855. doi: 10.1093/nar/gkaf855 (PMC12530888; doi:10.1093/nar/gkaf855)
Supplement: gkaf855_Supplemental_Files [file gkaf855_supplemental_files.zip › suptab01_splicing_factors.tsv]

GENE	ENSEMBL	ENTREZ	in_rogalska	in_hegele	in_seiler	in_papasaikas	in_handcurated	in_spliceosome_db	in_go_sf	in_go_rbp	spliceosome_db_complex	spliceosome_db_class
HTATSF1	ENSG00000102241	27336	True	True	True	True	False	True	False	False	17S U2 snRNP	17S U2 snRNP associated
DDX46	ENSG00000145833	9879	True	True	True	True	False	True	False	False	17S U2 snRNP, A complex	17S U2 snRNP associated
SF3A2	ENSG00000104897	8175	True	True	True	True	True	True	True	True	17S U2 snRNP, A complex, B complex, Bact complex, C complex, P complex	17S U2 snRNP
SF3A1	ENSG00000099995	10291	True	True	True	True	True	True	True	True	17S U2 snRNP, A complex, B complex, Bact complex, C complex, P complex	17S U2 snRNP
SF3B1	ENSG00000115524	23451	True	True	True	True	True	True	True	True	17S U2 snRNP, A complex, B complex, Bact complex, C complex, P complex	17S U2 snRNP
RNU2-1	ENSG00000274585	6066	True	False	True	False	False	True	False	False
SNRPA1	ENSG00000131876	6627	True	True	True	True	True	True	True	True	17S U2 snRNP, A complex, B complex, Bact complex, C complex, P complex	17S U2 snRNP
SNRPB2	ENSG00000125870	6629	True	True	True	True	True	True	True	True	17S U2 snRNP, A complex, B complex, Bact complex, C complex, P complex	17S U2 snRNP
SF3B4	ENSG00000143368	10262	True	True	True	True	True	True	True	True	17S U2 snRNP, A complex, B complex, Bact complex, C complex, P complex	17S U2 snRNP
SF3A3	ENSG00000183431	10946	True	True	True	True	True	True	True	True	17S U2 snRNP, A complex, B complex, Bact complex, C complex, P complex	17S U2 snRNP
SF3B2	ENSG00000087365	10992	True	True	True	True	True	True	True	True	17S U2 snRNP, A complex, B complex, Bact complex, C complex, P complex	17S U2 snRNP
SF3B3	ENSG00000189091	23450	True	True	True	True	True	True	True	True	17S U2 snRNP, A complex, B complex, Bact complex, C complex, P complex	17S U2 snRNP
SF3B6	ENSG00000115128	51639	True	True	True	True	False	True	False	False	17S U2 snRNP, A complex, B complex, Bact complex, C complex, P complex	17S U2 snRNP
SF3B5	ENSG00000169976	83443	True	True	True	False	False	True	False	False	17S U2 snRNP, A complex, B complex, Bact complex, C complex, P complex	17S U2 snRNP
PHF5A	ENSG00000100410	84844	True	True	True	False	False	True	False	False	17S U2 snRNP, A complex, B complex, Bact complex, C complex, P complex	17S U2 snRNP
SNRPB	ENSG00000125835	6628	True	True	True	True	True	True	True	True	17S U2 snRNP, A complex, B complex, Bact complex, C complex, U1 snRNP, U4/U6 snRNP, U5 snRNP, tri-snRNP, P complex	Sm
SNRPD1	ENSG00000167088	6632	True	True	True	True	True	True	True	True	17S U2 snRNP, A complex, B complex, Bact complex, C complex, U1 snRNP, U4/U6 snRNP, U5 snRNP, tri-snRNP, P complex	Sm
SNRPD2	ENSG00000125743	6633	True	True	True	True	False	True	False	False	17S U2 snRNP, A complex, B complex, Bact complex, C complex, U1 snRNP, U4/U6 snRNP, U5 snRNP, tri-snRNP, P complex	Sm
SNRPD3	ENSG00000100028	6634	True	True	True	True	True	True	True	True	17S U2 snRNP, A complex, B complex, Bact complex, C complex, U1 snRNP, U4/U6 snRNP, U5 snRNP, tri-snRNP, P complex	Sm
SNRPE	ENSG00000182004	6635	True	True	True	True	True	True	True	True	17S U2 snRNP, A complex, B complex, Bact complex, C complex, U1 snRNP, U4/U6 snRNP, U5 snRNP, tri-snRNP, P complex	Sm
SNRPF	ENSG00000139343	6636	True	True	True	True	True	True	True	True	17S U2 snRNP, A complex, B complex, Bact complex, C complex, U1 snRNP, U4/U6 snRNP, U5 snRNP, tri-snRNP, P complex	Sm
SNRPG	ENSG00000143977	6637	True	True	True	True	False	True	False	False	17S U2 snRNP, A complex, B complex, Bact complex, C complex, U1 snRNP, U4/U6 snRNP, U5 snRNP, tri-snRNP, P complex	Sm
HNRNPA1	ENSG00000135486	3178	True	True	True	True	True	True	True	True	A complex	hnRNP
HNRNPAB	ENSG00000197451	3182	True	True	True	False	True	True	True	True	A complex	hnRNP
U2AF1	ENSG00000160201	7307	True	True	True	True	True	True	True	True	A complex	17S U2 snRNP associated
U2AF2	ENSG00000063244	11338	True	True	True	True	True	True	True	True	A complex	17S U2 snRNP associated
RBM17	ENSG00000134453	84991	True	True	True	True	True	True	True	True	A complex	17S U2 snRNP associated
PUF60	ENSG00000179950	22827	True	True	True	True	True	True	True	True	A complex	17S U2 snRNP associated
SMNDC1	ENSG00000119953	10285	True	True	True	True	True	True	True	True	A complex	17S U2 snRNP associated
CHERP	ENSG00000085872	10523	True	True	True	True	False	True	False	False	A complex	17S U2 snRNP associated
U2SURP	ENSG00000163714	23350	True	True	True	True	True	True	True	True	A complex	17S U2 snRNP associated
RBM25	ENSG00000119707	58517	True	True	True	True	True	True	True	True	A complex	Recruited at A complex
RBM5	ENSG00000003756	10181	True	True	True	True	True	True	True	True	A complex	Recruited at A complex
SF1	ENSG00000168066	7536	True	True	True	True	True	True	True	True	A complex	Recruited at A complex
RBM10	ENSG00000182872	8241	True	True	True	True	True	True	True	True	A complex	Recruited at A complex
THRAP3	ENSG00000054118	9967	True	True	True	True	False	True	False	False	A complex	Recruited at A complex
PRPF40A	ENSG00000196504	55660	True	True	True	True	True	True	True	True	A complex	Recruited at A complex
CCAR1	ENSG00000060339	55749	True	True	True	True	False	True	False	False	A complex	Recruited at A complex
SUGP1	ENSG00000105705	57794	True	True	True	False	False	True	False	False	A complex	Recruited at A complex
DHX15	ENSG00000109606	1665	True	True	True	True	False	True	False	False	A complex, B complex	17S U2 snRNP associated
SNRNP70	ENSG00000104852	6625	True	True	True	True	True	True	True	True	A complex, B complex, U1 snRNP	U1 snRNP
SNRPA	ENSG00000077312	6626	True	True	True	True	False	True	False	False	A complex, B complex, U1 snRNP	U1 snRNP
SNRPC	ENSG00000124562	6631	True	True	True	True	True	True	True	True	A complex, B complex, U1 snRNP	U1 snRNP
RNU1-1	ENSG00000206652	26871	True	False	True	False	False	True	False	False	A complex, B complex, U1 snRNP	U1 snRNP
PQBP1	ENSG00000102103	10084	True	True	True	True	False	True	False	False	B complex	PRP19 complex
WBP11	ENSG00000084463	51729	True	True	True	True	False	True	False	False	B complex	PRP19 complex
TFIP11	ENSG00000100109	24144	True	True	True	True	False	True	False	False	B complex	Recruited at B complex
IK	ENSG00000113141	3550	True	True	True	True	False	True	False	False	B complex	Recruited at B complex
MFAP1	ENSG00000140259	4236	True	True	True	True	False	True	False	False	B complex	Recruited at B complex
WBP4	ENSG00000120688	11193	True	False	True	True	False	True	False	False	B complex	Recruited at B complex
SMU1	ENSG00000122692	55234	True	True	True	True	True	True	True	True	B complex	Recruited at B complex
PRPF38A	ENSG00000134748	84950	True	True	True	False	True	True	True	True	B complex	Recruited at B complex
ZMAT2	ENSG00000146007	153527	True	True	True	False	False	True	False	False	B complex	Recruited at B complex
CDC5L	ENSG00000096401	988	True	True	True	True	False	True	False	False	B complex, Bact complex, C complex, P complex	PRP19 complex
PLRG1	ENSG00000171566	5356	True	True	True	True	False	True	False	False	B complex, Bact complex, C complex, P complex	PRP19 complex
BCAS2	ENSG00000116752	10286	True	True	True	True	True	True	True	True	B complex, Bact complex, C complex, P complex	PRP19 complex
PRPF19	ENSG00000110107	27339	True	True	True	True	True	True	True	True	B complex, Bact complex, C complex, P complex	PRP19 complex
CWC15	ENSG00000150316	51503	True	True	True	True	True	True	True	True	B complex, Bact complex, C complex, P complex	PRP19 complex
CTNNBL1	ENSG00000132792	56259	True	True	True	True	False	True	False	False	B complex, Bact complex, C complex, P complex	PRP19 complex
RBM22	ENSG00000086589	55696	True	True	True	True	True	True	True	True	B complex, Bact complex, C complex, P complex	PRP19 related
BUD31	ENSG00000106245	8896	True	True	True	True	True	True	True	True	B complex, Bact complex, C complex, P complex	PRP19 related
AQR	ENSG00000021776	9716	True	True	True	True	True	True	True	True	B complex, Bact complex, C complex, P complex	PRP19 related
PPIE	ENSG00000084072	10450	True	True	True	True	False	True	False	False	B complex, Bact complex, C complex, P complex	PRP19 related
SNW1	ENSG00000100603	22938	True	True	True	True	False	True	False	False	B complex, Bact complex, C complex, P complex	PRP19 related
CRNKL1	ENSG00000101343	51340	True	True	True	True	False	True	False	False	B complex, Bact complex, C complex, P complex	PRP19 related
PPIL1	ENSG00000137168	51645	True	True	True	True	False	True	False	False	B complex, Bact complex, C complex, P complex	PRP19 related
XAB2	ENSG00000076924	56949	True	True	True	True	False	True	False	False	B complex, Bact complex, C complex, P complex	PRP19 related
ISY1	ENSG00000240682	57461	True	True	True	True	False	True	False	False	B complex, Bact complex, C complex, P complex	PRP19 related
RNU6-1	ENSG00000206625	26827	True	False	True	False	False	True	False	False	B complex, Bact complex, C complex, U4/U6 snRNP, tri-snRNP, P complex	U4/U6 snRNP
PRPF8	ENSG00000174231	10594	True	True	True	True	True	True	True	True	B complex, Bact complex, C complex, U5 snRNP, tri-snRNP, P complex	U5 snRNP
EFTUD2	ENSG00000108883	9343	True	True	True	True	False	True	False	False	B complex, Bact complex, C complex, U5 snRNP, tri-snRNP, P complex	U5 snRNP
SNRNP40	ENSG00000060688	9410	True	True	True	True	True	True	True	True	B complex, Bact complex, C complex, U5 snRNP, tri-snRNP, P complex	U5 snRNP
SNRNP200	ENSG00000144028	23020	True	True	True	True	True	True	True	True	B complex, Bact complex, C complex, U5 snRNP, tri-snRNP, P complex	U5 snRNP
RNU5A-1	ENSG00000199568	26831	True	False	True	False	False	True	False	False	B complex, Bact complex, C complex, U5 snRNP, tri-snRNP, P complex	U5 snRNP
LSM7	ENSG00000130332	51690	True	True	True	True	True	True	True	True	B complex, tri-snRNP	LSm
LSM6	ENSG00000164167	11157	True	True	True	True	True	True	True	True	B complex, tri-snRNP	LSm
LSM5	ENSG00000106355		True	True	True	False	True	True	True	True	B complex, tri-snRNP	LSm
LSM4	ENSG00000130520	25804	True	True	True	True	True	True	True	True	B complex, tri-snRNP	LSm
LSM3	ENSG00000170860	27258	True	True	True	True	True	True	True	True	B complex, tri-snRNP	LSm
NAA38	ENSG00000183011	84316	True	True	True	False	True	False	True	True
LSM2	ENSG00000204392	57819	True	True	True	True	True	True	True	True	B complex, tri-snRNP	LSm
SART1	ENSG00000175467	9092	True	True	True	True	True	True	True	True	B complex, tri-snRNP	tri-snRNP
USP39	ENSG00000168883	10713	True	True	True	True	False	True	False	False	B complex, tri-snRNP	tri-snRNP
SNU13	ENSG00000100138	4809	True	True	True	True	False	True	False	False	B complex, U4/U6 snRNP, tri-snRNP	U4/U6 snRNP
PRPF4	ENSG00000136875	9128	True	True	True	True	True	True	True	True	B complex, U4/U6 snRNP, tri-snRNP	U4/U6 snRNP
PRPF3	ENSG00000117360	9129	True	True	True	True	True	True	True	True	B complex, U4/U6 snRNP, tri-snRNP	U4/U6 snRNP
PPIH	ENSG00000171960	10465	True	True	True	True	False	True	False	False	B complex, U4/U6 snRNP, tri-snRNP	U4/U6 snRNP
PRPF31	ENSG00000105618	26121	True	True	True	True	False	True	False	False	B complex, U4/U6 snRNP, tri-snRNP	U4/U6 snRNP
RNU4-1	ENSG00000200795	26835	True	False	True	False	False	True	False	False	B complex, U4/U6 snRNP, tri-snRNP	U4/U6 snRNP
PRPF6	ENSG00000101161	24148	True	True	True	True	True	True	True	True	B complex, U5 snRNP, tri-snRNP	U5 snRNP
DDX23	ENSG00000174243	9416	True	True	True	True	False	True	False	False	B complex, U5 snRNP, tri-snRNP	U5 snRNP
TXNL4A	ENSG00000141759	10907	True	True	True	True	False	True	False	False	B complex, U5 snRNP, tri-snRNP	U5 snRNP
PRCC	ENSG00000143294	5546	True	True	True	False	False	True	False	False	Bact complex	Recruited at Bact complex
PPIL2	ENSG00000100023	23759	True	True	True	True	False	True	False	False	Bact complex	Recruited at Bact complex
CWC25	ENSG00000273559	54883	True	False	True	False	True	True	True	True	Bact complex	Recruited at Bact complex
SAP18	ENSG00000150459	10284	True	True	True	False	False	True	False	False	Bact complex, C complex	EJC/mRNP
GPATCH1	ENSG00000076650	55094	True	True	True	False	False	True	False	False	Bact complex, C complex	Recruited at Bact complex
RBMX2	ENSG00000134597	51634	True	True	True	False	True	True	True	True	Bact complex, C complex	RES complex
EIF4A3	ENSG00000141543	9775	True	True	True	True	False	True	False	False	Bact complex, C complex, P complex	EJC/mRNP
GPKOW	ENSG00000068394	27238	True	True	True	False	False	True	False	False	Bact complex, C complex, P complex	Recruited at Bact complex
RNF113A	ENSG00000125352	7737	True	True	True	False	False	True	False	False	Bact complex, C complex, P complex	Recruited at Bact complex
DHX16	ENSG00000204560	8449	True	True	True	True	False	True	False	False	Bact complex, C complex, P complex	Recruited at Bact complex
CWC27	ENSG00000153015	10283	True	True	True	True	False	True	False	False	Bact complex, C complex, P complex	Recruited at Bact complex
CWC22	ENSG00000163510	57703	True	True	True	True	False	True	False	False	Bact complex, C complex, P complex	Recruited at Bact complex
ZNF830	ENSG00000198783	91603	True	True	True	True	False	True	False	False	Bact complex, C complex, P complex	Recruited at Bact complex
CCDC12	ENSG00000160799	151903	True	True	True	True	False	True	False	False	Bact complex, C complex, P complex	Recruited at Bact complex
BUD13	ENSG00000137656	84811	True	True	True	True	True	True	True	True	Bact complex, C complex, P complex	RES complex
SNIP1	ENSG00000163877	79753	True	True	True	False	True	True	True	True	Bact complex, C complex, P complex	RES complex
CDC40	ENSG00000168438	51362	True	True	True	True	False	True	False	False	Bact complex, C complex, P complex	Second step factors
DHX35	ENSG00000101452	60625	True	True	True	True	False	True	False	False	C complex	Recruited at C complex
PRPF18	ENSG00000165630	8559	True	True	True	True	True	True	True	True	C complex	Second step factors
HNRNPC	ENSG00000092199	3183	True	True	True	True	True	True	True	True	C complex, P complex	hnRNP
MAGOH	ENSG00000162385	4116	True	True	True	True	True	True	True	True	C complex, P complex	EJC/mRNP
RBM8A	ENSG00000265241	9939	True	True	True	True	False	True	False	False	C complex, P complex	EJC/mRNP
HSPA8	ENSG00000109971	3312	True	True	True	True	False	True	False	False	C complex, P complex	PRP19 complex
PPIG	ENSG00000138398	9360	True	True	True	True	False	True	False	False	C complex, P complex	Recruited at C complex
ESS2	ENSG00000100056	8220	True	True	True	True	False	True	False	False	C complex, P complex	Recruited at C complex
CDK10	ENSG00000185324	8558	True	True	True	True	False	True	False	False	C complex, P complex	Recruited at C complex
FAM50A	ENSG00000071859	9130	True	True	True	True	False	True	False	False	C complex, P complex	Recruited at C complex
PPWD1	ENSG00000113593	23398	True	True	True	True	False	True	False	False	C complex, P complex	Recruited at C complex
SYF2	ENSG00000117614	25949	True	True	True	True	True	True	True	True	C complex, P complex	Recruited at C complex
FAM32A	ENSG00000105058	26017	True	True	True	True	False	True	False	False	C complex, P complex	Recruited at C complex
NOSIP	ENSG00000142546	51070	True	True	True	True	False	True	False	False	C complex, P complex	Recruited at C complex
DDX41	ENSG00000183258	51428	True	True	True	True	False	True	False	False	C complex, P complex	Recruited at C complex
C9orf78	ENSG00000136819	51759	True	True	True	True	False	True	False	False	C complex, P complex	Recruited at C complex
PPIL3	ENSG00000240344	53938	True	True	True	True	False	True	False	False	C complex, P complex	Recruited at C complex
CACTIN	ENSG00000105298	58509	True	True	True	True	False	True	False	False	C complex, P complex	Recruited at C complex
STEEP1	ENSG00000018610	63932	True	True	True	True	False	True	False	False	C complex, P complex	Recruited at C complex
LENG1	ENSG00000105617	79165	True	False	True	True	False	True	False	False	C complex, P complex	Recruited at C complex
WDR83	ENSG00000123154	84292	True	True	True	True	False	True	False	False	C complex, P complex	Recruited at C complex
FRA10AC1	ENSG00000148690	118924	True	True	True	False	False	True	False	False	C complex, P complex	Recruited at C complex
SDE2	ENSG00000143751	163859	True	True	True	True	False	True	False	False	C complex, P complex	Recruited at C complex
DHX8	ENSG00000067596	1659	True	True	True	True	False	True	False	False	C complex, P complex	Second step factors
SLU7	ENSG00000164609	10569	True	True	True	True	True	True	True	True	C complex, P complex	Second step factors
SRRM2	ENSG00000167978	23524	True	True	True	True	True	True	True	True	C complex, P complex	SR related
CD2BP2	ENSG00000169217	10421	True	True	True	True	False	True	False	False	U5 snRNP, tri-snRNP	U5 snRNP
ELAVL1	ENSG00000066044	1994	True	True	True	True	True	True	True	True
RBFOX2	ENSG00000100320	23543	True	True	True	False	True	True	True	True
PTBP1	ENSG00000011304	5725	True	True	True	True	True	True	True	True
KHSRP	ENSG00000088247	8570	True	False	True	False	True	True	True	True
QKI	ENSG00000112531	9444	True	True	True	False	True	True	True	True
CELF1	ENSG00000149187	10658	True	True	True	False	True	True	True	True
RAVER1	ENSG00000161847	125950	True	False	True	False	True	True	True	True
MBNL1	ENSG00000152601	4154	True	False	True	False	True	True	True	True
FUBP1	ENSG00000162613	8880	True	False	True	False	True	True	True	True
MBNL2	ENSG00000139793	10150	True	False	True	False	True	True	True	True
CELF2	ENSG00000048740	10659	True	False	True	False	True	True	True	True
RAVER2	ENSG00000162437	55225	True	False	True	False	True	True	True	True
MBNL3	ENSG00000076770	55796	True	False	True	False	True	True	True	True
PTBP2	ENSG00000117569	58155	True	True	True	False	True	True	True	True
HNRNPF	ENSG00000169813	3185	True	True	True	True	True	True	True	True
HNRNPH1	ENSG00000169045	3187	True	True	True	True	True	True	True	True
SYNCRIP	ENSG00000135316	10492	True	True	True	True	False	True	False	False
HNRNPK	ENSG00000165119	3190	True	True	True	True	True	True	True	True
HNRNPL	ENSG00000104824	3191	True	False	True	True	True	True	True	True
HNRNPU	ENSG00000153187	3192	True	True	True	True	False	True	False	False
HNRNPM	ENSG00000099783	4670	True	True	True	False	True	True	True	True
PCBP1	ENSG00000169564	5093	True	True	True	False	True	True	True	True
FUS	ENSG00000089280	2521	True	True	True	True	True	True	True	True
PCBP2	ENSG00000197111	5094	True	True	True	False	True	True	True	True
HNRNPA2B1	ENSG00000122566	3181	True	True	True	True	True	True	True	True
HNRNPD	ENSG00000138668	3184	True	True	True	True	True	True	True	True
HNRNPLL	ENSG00000143889	92906	True	False	True	False	True	True	True	True
HNRNPH2	ENSG00000126945	3188	True	True	True	True	True	True	True	True
HNRNPH3	ENSG00000096746	3189	True	True	True	True	True	True	True	True
HNRNPDL	ENSG00000152795	9987	True	False	True	False	False	True	False	False
HNRNPR	ENSG00000125944	10236	True	True	True	True	True	True	True	True
HNRNPA0	ENSG00000177733	10949	True	True	True	True	True	True	True	True
HNRNPUL1	ENSG00000105323	11100	True	True	True	False	True	True	True	True
RALY	ENSG00000125970	22913	True	True	True	True	True	True	True	True
RBMXL2	ENSG00000170748	27288	True	False	True	False	False	True	False	False
RBMX	ENSG00000147274	27316	True	True	True	False	False	True	False	False
RALYL	ENSG00000184672	138046	True	False	True	False	True	True	True	True
HNRNPA3	ENSG00000170144	220988	True	True	True	True	False	True	False	False
HNRNPUL2	ENSG00000214753	221092	True	False	True	False	False	True	False	False
HNRNPCL1	ENSG00000179172	343069	True	False	True	False	False	True	False	False
RBM14	ENSG00000239306	10432	True	False	True	False	True	True	True	True
DDX6	ENSG00000110367	1656	True	False	True	False	False	True	False	False
DDX39B	ENSG00000198563	7919	True	True	True	True	False	True	False	False
DDX21	ENSG00000165732	9188	True	False	True	False	False	True	False	False
ZC3H11A	ENSG00000058673	9877	True	False	True	False	False	True	False	False
DHX57	ENSG00000163214	90957	True	True	True	True	False	True	False	False
RBM47	ENSG00000163694	54502	True	False	True	False	True	True	True	True
ZNF326	ENSG00000162664	284695	True	False	True	False	False	True	False	False
DDX1	ENSG00000079785	1653	True	False	True	False	False	True	False	False
RBM3	ENSG00000102317	5935	True	False	True	False	True	True	True	True
RBM4	ENSG00000173933	5936	True	True	True	False	True	True	True	True
RBM14-RBM4	ENSG00000248643	100526737	True	False	False	False	False	False	False	False
ZNF131	ENSG00000172262	7690	True	False	True	False	False	True	False	False
ZNF207	ENSG00000010244	7756	True	True	True	True	False	True	False	False
DDX3Y	ENSG00000067048	8653	True	False	True	False	False	True	False	False
DDX18	ENSG00000088205	8886	True	False	True	False	False	True	False	False
ZMYM3	ENSG00000147130	9203	True	False	True	False	False	True	False	False
RNF40	ENSG00000103549	9810	True	False	True	False	False	True	False	False
DDX39A	ENSG00000123136	10212	True	False	True	False	False	True	False	False
DDX19B	ENSG00000157349	11269	True	False	True	False	False	True	False	False
DHX30	ENSG00000132153	22907	True	False	True	True	False	True	False	False
ZC3H13	ENSG00000123200	23091	True	False	True	False	False	True	False	False
GPATCH8	ENSG00000186566	23131	True	False	True	False	False	True	False	False
ZC3H4	ENSG00000130749	23211	True	False	True	False	False	True	False	False
ZNF346	ENSG00000113761	23567	True	False	True	False	False	True	False	False
RBM15B	ENSG00000259956	29890	True	False	True	False	False	True	False	False
ZFR	ENSG00000056097	51663	True	False	True	False	False	True	False	False
RBM27	ENSG00000091009	54439	True	False	True	False	True	True	True	True
AGGF1	ENSG00000164252	55109	True	True	True	False	False	True	False	False
ZCCHC8	ENSG00000033030	55596	True	False	True	False	False	True	False	False
DDX27	ENSG00000124228	55661	True	False	True	False	False	True	False	False
ZMAT5	ENSG00000100319	55954	True	False	True	False	False	True	False	False
RNF20	ENSG00000155827	56254	True	False	True	False	False	True	False	False
ZC3HAV1	ENSG00000105939	56829	True	False	True	False	False	True	False	False
RNF213	ENSG00000173821	57674	True	False	True	False	False	True	False	False
GPATCH3	ENSG00000198746	63906	True	False	True	False	False	True	False	False
RBM26	ENSG00000139746	64062	True	False	True	False	True	True	True	True
RBM42	ENSG00000126254	79171	True	True	True	False	True	True	True	True
DHX40	ENSG00000108406	79665	True	False	True	False	False	True	False	False
RNF34	ENSG00000170633	80196	True	False	True	False	False	True	False	False
ZCRB1	ENSG00000139168	85437	True	False	True	False	False	True	False	False
ZC3H18	ENSG00000158545	124245	True	True	True	False	False	True	False	False
RBM45	ENSG00000155636	129831	True	False	True	False	True	True	True	True
DHX36	ENSG00000174953	170506	True	False	True	False	False	True	False	False
CHAMP1	ENSG00000198824	283489	True	False	False	False	False	True	False	False
RBMXL1	ENSG00000213516	494115	True	False	True	False	False	True	False	False
NCBP1	ENSG00000136937	4686	True	True	True	True	False	True	False	False
RBM39	ENSG00000131051	9584	True	True	True	True	True	True	True	True
RBM15	ENSG00000162775	64783	True	False	True	True	True	True	True	True
NCBP2	ENSG00000114503	22916	True	True	True	True	False	True	False	False
KHDRBS1	ENSG00000121774	10657	True	True	True	True	True	True	True	True
EWSR1	ENSG00000182944	2130	True	False	False	True	True	True	True	True
DDX5	ENSG00000108654	1655	True	True	True	True	False	True	False	False
DDX3X	ENSG00000215301	1654	True	True	True	True	False	True	False	False
YBX1	ENSG00000065978	4904	True	True	True	True	False	True	False	False
NUMA1	ENSG00000137497	4926	True	False	True	False	False	True	False	False
PABPN1	ENSG00000100836	8106	True	False	False	True	False	True	False	False
PABPC4	ENSG00000090621	8761	True	False	False	False	False	True	False	False
DHX34	ENSG00000134815	9704	True	False	True	False	False	True	False	False
RBM7	ENSG00000076053	10179	True	True	True	False	True	True	True	True
DDX17	ENSG00000100201	10521	True	True	True	True	False	True	False	False
IGF2BP3	ENSG00000136231	10643	True	False	True	True	False	True	False	False
XRN2	ENSG00000088930	22803	True	False	False	False	False	True	False	False
PABPC1	ENSG00000070756	26986	True	True	True	True	False	True	False	False
SRRT	ENSG00000087087	51593	True	True	True	True	False	True	False	False
DDX19A	ENSG00000168872	55308	True	False	True	False	False	True	False	False
PAXBP1	ENSG00000159086	94104	True	True	True	True	False	True	False	False
SRSF9	ENSG00000111786	8683	True	True	True	True	True	True	True	True
SRSF7	ENSG00000115875	6432	True	True	True	True	True	True	True	True
SRSF3	ENSG00000112081	6428	True	True	True	True	True	True	True	True
SRSF4	ENSG00000116350	6429	True	True	True	True	True	True	True	True
TRA2A	ENSG00000164548	29896	True	True	True	False	True	True	True	True
SRSF5	ENSG00000100650	6430	True	True	True	True	True	True	True	True
SRSF1	ENSG00000136450	6426	True	True	True	True	True	True	True	True
SRSF2	ENSG00000161547	6427	True	True	True	True	True	True	True	True
SRSF11	ENSG00000116754	9295	True	False	True	True	True	True	True	True
SRSF10	ENSG00000188529	10772	True	True	True	True	True	True	True	True
SRSF6	ENSG00000124193	6431	True	True	True	True	True	True	True	True
SFSWAP	ENSG00000061936	6433	True	False	False	False	True	True	True	True
TRA2B	ENSG00000136527	6434	True	True	True	False	True	True	True	True
SRSF8	ENSG00000263465	10929	True	False	True	False	False	True	False	False
SRSF12	ENSG00000154548	135295	True	False	True	False	True	True	True	True
SREK1	ENSG00000153914	140890	True	False	True	False	True	True	True	True
DDX42	ENSG00000198231	11325	True	True	True	False	False	True	False	False
PNN	ENSG00000100941	5411	True	True	True	False	False	True	False	False
UPF1	ENSG00000005007	5976	True	False	False	False	False	True	False	False
ALYREF	ENSG00000183684	10189	True	True	True	True	False	True	False	False
NXF1	ENSG00000162231	10482	True	False	False	False	False	True	False	False
RNPS1	ENSG00000205937	10921	True	True	True	True	True	True	True	True
CASC3	ENSG00000108349	22794	True	False	False	False	False	True	False	False
ACIN1	ENSG00000100813	22985	True	True	True	True	False	True	False	False
NXT1	ENSG00000132661	29107	True	False	False	False	False	True	False	False
PRPF4B	ENSG00000112739	8899	True	True	True	True	True	True	True	True
YJU2	ENSG00000105248	55702	True	False	True	False	False	True	False	False
DHX38	ENSG00000140829	9785	True	True	True	True	False	True	False	False
LUC7L	ENSG00000007392	55692	True	True	True	False	True	True	True	True
ZRSR2	ENSG00000169249	8233	True	False	True	False	False	True	False	False
SNRNP35	ENSG00000184209	11066	True	False	True	False	False	True	False	False
RNPC3	ENSG00000185946	55599	True	False	True	False	True	True	True	True
SNRNP25	ENSG00000161981	79622	True	False	True	False	True	True	True	True
SNRNP48	ENSG00000168566	154007	True	False	True	False	True	True	True	True
SART3	ENSG00000075856	9733	True	False	False	False	True	True	True	True
SFPQ	ENSG00000116560	6421	True	False	True	True	True	True	True	True
NONO	ENSG00000147140	4841	True	False	True	True	False	True	False	False
SRPK1	ENSG00000096063	6732	True	True	True	False	True	True	True	True
DBR1	ENSG00000138231	51163	True	False	False	True	False	True	False	False
LSM1	ENSG00000175324	27257	True	False	True	False	True	True	True	True
PRPF39	ENSG00000185246	55015	True	False	True	False	False	True	False	False
DHX9	ENSG00000135829	1660	True	True	True	True	False	True	False	False
SNRNP27	ENSG00000124380	11017	True	True	True	True	True	True	True	True
MTREX	ENSG00000039123	23517	True	False	True	True	False	True	False	False
PRPF38B	ENSG00000134186	55119	True	False	True	False	True	True	True	True
CCAR2	ENSG00000158941	57805	True	True	True	False	False	True	False	False
FRG1	ENSG00000109536	2483	True	True	True	True	False	True	False	False
MOV10	ENSG00000155363	4343	True	False	True	True	False	True	False	False
TRIM24	ENSG00000122779	8805	True	False	True	False	False	True	False	False
FUBP3	ENSG00000107164	8939	True	False	True	True	True	True	True	True
NCOR1	ENSG00000141027	9611	True	False	False	False	False	True	False	False
CFAP20	ENSG00000070761	29105	True	True	True	True	False	True	False	False
DDX50	ENSG00000107625	79009	True	False	True	False	False	True	False	False
CCNQ	ENSG00000262919	92002	True	False	True	False	False	True	False	False
GPATCH11	ENSG00000152133	253635	True	False	True	False	False	True	False	False
MATR3	ENSG00000015479	9782	True	True	True	True	False	True	False	False
JUP	ENSG00000173801	3728	True	True	True	False	False	True	False	False
BCAS1	ENSG00000064787	8537	True	False	True	False	False	True	False	False
RACK1	ENSG00000204628	10399	True	True	True	False	False	True	False	False
FAM50B	ENSG00000145945	26240	True	True	True	True	False	True	False	False
ZCCHC10	ENSG00000155329	54819	True	True	True	False	False	True	False	False
WDR70	ENSG00000082068	55100	True	False	False	False	False	True	False	False
NKAP	ENSG00000101882	79576	True	True	True	False	False	True	False	False
YJU2B	ENSG00000104957	81576	True	True	True	False	False	True	False	False
RBM4B	ENSG00000173914	83759	True	False	True	False	True	True	True	True
TOE1	ENSG00000132773	114034	True	True	True	False	False	True	False	False
TTC14	ENSG00000163728	151613	True	True	True	False	False	True	False	False
SRRM1	ENSG00000133226	10250	True	True	True	True	True	True	True	True
THOC1	ENSG00000079134	9984	True	True	True	True	False	True	False	False
THOC5	ENSG00000100296	8563	True	True	True	True	False	True	False	False
THOC2	ENSG00000125676	57187	True	True	True	True	False	True	False	False
THOC6	ENSG00000131652	79228	True	False	True	True	False	True	False	False
THOC7	ENSG00000163634	80145	True	True	True	True	False	True	False	False
THOC3	ENSG00000051596	84321	True	True	True	True	False	True	False	False
DNAJC8	ENSG00000126698	22826	False	True	True	True	False	True	False	False
BUB3	ENSG00000154473	9184	False	True	True	True	False	True	False	False
TRIR	ENSG00000123144	79002	False	True	True	True	False	True	False	False
CDK11A	ENSG00000008128	728642	False	True	True	False	False	True	False	False
RBM23	ENSG00000100461	55147	False	True	True	False	False	False	False	False
TCERG1	ENSG00000113649	10915	False	True	True	True	False	True	False	False
ILF3	ENSG00000129351	3609	False	True	True	True	False	True	False	False
ILF2	ENSG00000143621	3608	False	True	True	True	False	True	False	False
HSPB1	ENSG00000106211	3315	False	True	True	False	False	True	False	False
UBL5	ENSG00000198258	59286	False	True	True	False	False	True	False	False
NCBP3	ENSG00000074356	55421	False	True	True	False	False	True	False	False
SEC31B	ENSG00000075826	25956	False	True	True	False	False	False	False	False
PPP1CA	ENSG00000172531	5499	False	True	True	False	False	True	False	False
NRIP2	ENSG00000053702	83714	False	True	True	False	False	True	False	False
PPP1R8	ENSG00000117751	5511	False	True	True	False	False	False	False	False
SAP30BP	ENSG00000161526	29115	False	True	True	False	False	True	False	False
ARGLU1	ENSG00000134884	55082	False	True	True	False	True	True	True	True
CIRBP	ENSG00000099622	1153	False	True	True	True	False	True	False	False
PRMT5	ENSG00000100462	10419	False	True	True	True	False	True	False	False
PPIL4	ENSG00000131013	85313	False	True	True	False	False	True	False	False
WDR77	ENSG00000116455	79084	False	True	True	False	False	False	False	False
NSRP1	ENSG00000126653	84081	False	True	True	True	False	True	False	False
HSPA1A	ENSG00000204389	3303	False	True	True	True	False	True	False	False
DNAJC6	ENSG00000116675	9829	False	True	True	False	False	True	False	False
SMN1	ENSG00000172062	6606	False	True	True	False	False	True	False	False
CLNS1A	ENSG00000074201	1207	False	True	True	False	False	False	False	False
BAG2	ENSG00000112208	9532	False	True	True	False	False	True	False	False
RBBP6	ENSG00000122257	5930	False	True	True	False	False	True	False	False
YBX3	ENSG00000060138	8531	False	True	True	True	False	True	False	False
KIN	ENSG00000151657	22944	False	True	True	True	False	True	False	False
KHDRBS3	ENSG00000131773	10656	False	True	True	False	True	True	True	True
SRPK2	ENSG00000135250	6733	False	True	True	True	True	False	True	True
C1QBP	ENSG00000108561	708	False	False	True	False	False	True	False	False
CDK12	ENSG00000167258	51755	False	False	True	True	False	True	False	False
CELF3	ENSG00000159409	11189	False	False	True	False	True	False	True	True
CELF4	ENSG00000101489	56853	False	False	True	False	True	False	True	True
CELF5	ENSG00000161082	60680	False	False	True	False	True	False	True	True
CELF6	ENSG00000140488	60677	False	False	True	False	True	False	True	True
CLASRP	ENSG00000104859	11129	False	False	True	False	True	False	True	True
CLK1	ENSG00000013441	1195	False	False	True	False	False	False	False	False
CLK2	ENSG00000176444	1196	False	False	True	False	False	True	False	False
CLK3	ENSG00000179335	1198	False	False	True	False	False	False	False	False
CLK4	ENSG00000113240	57396	False	False	True	False	False	True	False	False
CPSF6	ENSG00000111605	11052	False	False	True	True	True	True	True	True
CSN3	ENSG00000171209	1448	False	False	True	False	False	False	False	False
DDX20	ENSG00000064703	11218	False	False	True	False	False	True	False	False
INTS6L	ENSG00000165359	203522	False	False	True	False	False	False	False	False
EEF1A1	ENSG00000156508	1915	False	False	True	False	False	True	False	False
EIF2S2	ENSG00000125977	8894	False	False	True	False	False	True	False	False
EIF3A	ENSG00000107581	8661	False	False	True	False	False	True	False	False
ELAVL2	ENSG00000107105	1993	False	False	True	False	True	False	True	True
ELAVL3	ENSG00000196361	1995	False	False	True	False	True	False	True	True
ELAVL4	ENSG00000162374	1996	False	False	True	False	True	False	True	True
FMR1	ENSG00000102081	2332	False	False	True	False	False	False	False	False
GEMIN2	ENSG00000092208	8487	False	False	True	False	False	True	False	False
GEMIN5	ENSG00000082516	25929	False	False	True	False	False	True	False	False
GRSF1	ENSG00000132463	2926	False	False	True	False	True	False	True	True
HSPA1B	ENSG00000204388	3304	False	False	True	False	False	True	False	False
HSPA5	ENSG00000044574	3309	False	False	True	True	False	True	False	False
INTS1	ENSG00000164880	26173	False	False	True	False	False	True	False	False
INTS3	ENSG00000143624	65123	False	False	True	False	False	True	False	False
INTS4	ENSG00000149262	92105	False	False	True	False	False	True	False	False
INTS5	ENSG00000185085	80789	False	False	True	False	False	True	False	False
INTS6	ENSG00000102786	26512	False	False	True	False	False	True	False	False
INTS7	ENSG00000143493	25896	False	False	True	False	False	True	False	False
VIRMA	ENSG00000164944	25962	False	False	True	True	False	True	False	False
LSM10	ENSG00000181817	84967	False	False	True	False	True	False	True	True
LSM8	ENSG00000128534	51691	False	False	True	False	False	True	False	False	B complex, tri-snRNP	LSm
LUC7L2	ENSG00000146963	51631	False	False	True	False	False	True	False	False
LUC7L3	ENSG00000108848	51747	False	False	True	True	True	True	True	True
MFSD11	ENSG00000092931	79157	False	False	True	False	False	False	False	False
MSI1	ENSG00000135097	4440	False	False	True	False	True	False	True	True
MSI2	ENSG00000153944	124540	False	False	True	False	True	True	True	True
MYEF2	ENSG00000104177	50804	False	False	True	False	False	False	False	False
NELFE	ENSG00000204356	7936	False	False	True	False	True	True	True	True
NOVA1	ENSG00000139910	4857	False	False	True	False	True	False	True	True
NOVA2	ENSG00000104967	4858	False	False	True	False	True	False	True	True
NUDT21	ENSG00000167005	11051	False	False	True	True	False	True	False	False
PCBP3	ENSG00000183570	54039	False	False	True	False	True	True	True	True
PCBP4	ENSG00000090097	57060	False	False	True	False	True	False	True	True
PDCD7	ENSG00000090470	10081	False	False	True	False	False	True	False	False
PPM1G	ENSG00000115241	5496	False	False	True	True	False	True	False	False
PRPF40B	ENSG00000110844	25766	False	False	True	False	True	False	True	True
PSEN1	ENSG00000080815	5663	False	False	True	False	False	True	False	False
PSIP1	ENSG00000164985	11168	False	False	True	False	True	False	True	True
PTBP3	ENSG00000119314	9991	False	False	True	False	True	False	True	True
RBMS1	ENSG00000153250	5937	False	False	True	False	True	False	True	True
SNRPN	ENSG00000128739	6638	False	False	True	False	False	True	False	False
SNURF	ENSG00000273173	8926	False	False	True	False	False	False	False	False
SPEN	ENSG00000065526	23013	False	False	True	True	False	True	False	False
SRPK3	ENSG00000184343	26576	False	False	True	False	True	False	True	True
SSB	ENSG00000138385	6741	False	False	True	False	False	True	False	False
TAF15	ENSG00000270647	8148	False	False	True	True	False	True	False	False
TIA1	ENSG00000116001	7072	False	False	True	True	True	False	True	True
TIAL1	ENSG00000151923	7073	False	False	True	True	True	True	True	True
TNPO1	ENSG00000083312	3842	False	False	True	False	False	False	False	False
TOP1MT	ENSG00000184428	116447	False	False	True	False	False	False	False	False
TOPORS	ENSG00000197579	10210	False	False	True	False	False	False	False	False
U2AF1L4	ENSG00000161265	199746	False	False	True	False	False	False	False	False
WTAP	ENSG00000146457	9589	False	False	True	True	False	True	False	False
ZRSR2P1	ENSG00000212643	7310	False	False	True	False	False	False	False	False
ESRP1	ENSG00000104413	54845	False	False	False	True	True	False	True	True
ESRP2	ENSG00000103067	80004	False	False	False	True	True	True	True	True
HMGA1	ENSG00000137309	3159	False	False	False	True	False	True	False	False
DIS3	ENSG00000083520	22894	False	False	False	True	False	True	False	False
EXOSC4	ENSG00000178896	54512	False	False	False	True	False	True	False	False
DHX32	ENSG00000089876	55760	False	False	False	True	False	False	False	False
DHX33	ENSG00000005100	56919	False	False	False	True	False	False	False	False
DDX10	ENSG00000178105	1662	False	False	False	True	False	False	False	False
DDX24	ENSG00000089737	57062	False	False	False	True	False	False	False	False
DDX52	ENSG00000278053	11056	False	False	False	True	False	False	False	False
DIS3L	ENSG00000166938	115752	False	False	False	True	False	False	False	False
DEK	ENSG00000124795	7913	False	False	False	True	False	True	False	False
DDX31	ENSG00000125485	64794	False	False	False	True	False	False	False	False
DDX11	ENSG00000013573	1663	False	False	False	True	False	False	False	False
DDX28	ENSG00000182810	55794	False	False	False	True	False	False	False	False
DDX12P	ENSG00000214826	440081	False	False	False	True	False	False	False	False
TDRD9	ENSG00000156414	122402	False	False	False	True	False	False	False	False
HFM1	ENSG00000162669	164045	False	False	False	True	False	False	False	False
EP300	ENSG00000100393	2033	False	False	False	True	False	True	False	False
KAT2A	ENSG00000108773	2648	False	False	False	True	False	False	False	False
KAT5	ENSG00000172977	10524	False	False	False	True	False	False	False	False
CARM1	ENSG00000142453	10498	False	False	False	True	False	False	False	False
BRD4	ENSG00000141867	23476	False	False	False	True	False	False	False	False
CTCF	ENSG00000102974	10664	False	False	False	True	False	False	False	False
CHD1	ENSG00000153922	1105	False	False	False	True	False	False	False	False
DICER1	ENSG00000100697	23405	False	False	False	True	False	False	False	False
RBM6	ENSG00000004534	10180	False	False	False	True	True	False	True	True
MORF4L1	ENSG00000185787	10933	False	False	False	True	False	True	False	False
HDAC1	ENSG00000116478	3065	False	False	False	True	False	False	False	False
SIRT1	ENSG00000096717	23411	False	False	False	True	False	False	False	False
HDAC2	ENSG00000196591	3066	False	False	False	True	False	True	False	False
HDAC4	ENSG00000068024	9759	False	False	False	True	False	False	False	False
HDAC6	ENSG00000094631	10013	False	False	False	True	False	False	False	False
ASCL1	ENSG00000139352	429	False	False	False	True	False	False	False	False
TET1	ENSG00000138336	80312	False	False	False	True	False	False	False	False
HDAC3	ENSG00000171720	8841	False	False	False	True	False	False	False	False
SUV39H1	ENSG00000101945	6839	False	False	False	True	False	False	False	False
SETD1A	ENSG00000099381	9739	False	False	False	True	False	False	False	False
EHMT2	ENSG00000204371	10919	False	False	False	True	False	False	False	False
SETD2	ENSG00000181555	29072	False	False	False	True	False	False	False	False
MECP2	ENSG00000169057	4204	False	False	False	True	False	False	False	False
MBD2	ENSG00000134046	8932	False	False	False	True	False	False	False	False
NAB2	ENSG00000166886	4665	False	False	False	True	False	False	False	False
BMI1	ENSG00000168283	648	False	False	False	True	False	False	False	False
EED	ENSG00000074266	8726	False	False	False	True	False	False	False	False
PHC1	ENSG00000111752	1911	False	False	False	True	False	False	False	False
KDM1A	ENSG00000004487	23028	False	False	False	True	False	True	False	False
KDM4B	ENSG00000127663	23030	False	False	False	True	False	False	False	False
PHC2	ENSG00000134686	1912	False	False	False	True	False	False	False	False
EZH2	ENSG00000106462	2146	False	False	False	True	False	False	False	False
SMARCA4	ENSG00000127616	6597	False	False	False	True	False	True	False	False
SMARCA2	ENSG00000080503	6595	False	False	False	True	False	True	False	False
KAT2B	ENSG00000114166	8850	False	False	False	True	False	False	False	False
DNMT1	ENSG00000130816	1786	False	False	False	True	False	True	False	False
AGO2	ENSG00000123908	27161	False	False	False	True	False	False	False	False
CBX3	ENSG00000122565	11335	False	False	False	True	False	True	False	False
RPS6KA5	ENSG00000100784	9252	False	False	False	True	False	False	False	False
ASH2L	ENSG00000129691	9070	False	False	False	True	False	True	False	False
BCLAF1	ENSG00000029363	9774	False	False	False	False	True	True	True	True
BICC1	ENSG00000122870	80114	False	False	False	False	True	False	True	True
CPSF7	ENSG00000149532	79869	False	False	False	False	True	True	True	True
CSTF2	ENSG00000101811	1478	False	False	False	False	True	False	True	True
CSTF2T	ENSG00000177613	23283	False	False	False	False	True	False	True	True
KHDRBS2	ENSG00000112232	202559	False	False	False	False	True	False	True	True
MEX3B	ENSG00000183496	84206	False	False	False	False	True	False	True	True
MEX3C	ENSG00000176624	51320	False	False	False	False	True	False	True	True
MEX3D	ENSG00000181588	399664	False	False	False	False	True	False	True	True
PNISR	ENSG00000132424	25957	False	False	False	False	True	False	True	True
RBFOX1	ENSG00000078328	54715	False	False	False	False	True	False	True	True
RBM12	ENSG00000244462	10137	False	False	False	False	True	False	True	True
RBM18	ENSG00000119446	92400	False	False	False	False	True	True	True	True
RBM19	ENSG00000122965	9904	False	False	False	False	True	False	True	True
RBM20	ENSG00000203867	282996	False	False	False	False	True	False	True	True
RBM24	ENSG00000112183	221662	False	False	False	False	True	False	True	True
RBM28	ENSG00000106344	55131	False	False	False	False	True	False	True	True
RBM33	ENSG00000184863	155435	False	False	False	False	True	False	True	True
RBM34	ENSG00000188739	23029	False	False	False	False	True	False	True	True
RBM38	ENSG00000132819	55544	False	False	False	False	True	False	True	True
RBM41	ENSG00000089682	55285	False	False	False	False	True	False	True	True
RBM43	ENSG00000184898	375287	False	False	False	False	True	False	True	True
RBMS2	ENSG00000076067	5939	False	False	False	False	True	False	True	True
RBMS3	ENSG00000144642	27303	False	False	False	False	True	False	True	True
RBPMS	ENSG00000157110	11030	False	False	False	False	True	False	True	True
RBPMS2	ENSG00000166831	348093	False	False	False	False	True	False	True	True
SCAF1	ENSG00000126461	58506	False	False	False	False	True	False	True	True
SCAF4	ENSG00000156304	57466	False	False	False	False	True	True	True	True
SCAF8	ENSG00000213079	22828	False	False	False	False	True	True	True	True
SCAF11	ENSG00000139218	9169	False	False	False	False	True	True	True	True
SRRM3	ENSG00000177679	222183	False	False	False	False	True	False	True	True
SRRM4	ENSG00000139767	84530	False	False	False	False	True	False	True	True
UHMK1	ENSG00000152332	127933	False	False	False	False	True	False	True	True
